# Supplementary material for: RNase L represses hair follicle regeneration through altered innate immune signaling
Source: J Clin Invest. 2025 Feb 4;135(6):e172595. doi: 10.1172/JCI172595 (PMC11910212; doi:10.1172/JCI172595)
Supplement: Supplemental tables 1-5 [file jci-135-172595-s010.xlsx]

## Sheet: Extended Table 1
Strain	Primer (5’-3’)		Product size (base pair: bp)
Rnasel-/-	Forward (HindII)	GGA GGA GAA GCT TTA CAA GGT G	WT: 900bp
	Reverse	GCA TTG AGG ACC ATG GAG AC	KO: 2.1kbp
	(RNase L)
Il36r-/-	Forward	GCC GCT ACA CAC CAC AAC CAG	WT: 390bp
	Reverse	AGT TCA GTA GTC CAC TGC CAC TC	KO: 520bp

## Sheet: Extended Table 2
Extended Table 2
Name	Host	Fluorophore	Manufacturer/Product #
CD103	Rat IgG	BUV805	BD/741948
CD45	Rat IgG	BUV563	BD/565710
CD4	Rat IgG	BUV496	BD/564667
GR1+	Rat IgG	BUV395	BD/566218
CD11b	Rat IgG	BV786	BD/740861
MHC-II	Rat IgG	BV711	BD/563414
F4/80	Rat IgG	BV650	BD/743282
gdTCR	Hamster IgG	BV605	BD/744116
Live/Dead		Zombie-Aqua	BioLegend/423101
Ly6G	Rat IgG	BV421	BD/562727
CD11c	Rat IgG	PerCP-Vio700	Miltenyi/130-103-806
Ly6G	Rat IgG	PE-Cy7	BD/560601
CD3	Hamster IgG	PE-CF594	BD/562332
CD163	Rat IgG	PE	Thermo Fisher/12-1631-82
CD115	Rat IgG	APC-Cy7	BioLegend/135532
CD8	Rat IgG	AF700	BD/557959
CD207	Rat IgG	eFluor660	eBioscience/50-2073-82

## Sheet: Extended Table 3
Extended Table 3
Name	Host	Dilution		Company/ Product #
		Western blot	Immunostaining
WNT7B	Rabbit		1:200	Thermo Fisher/PA5-30207
KRT5	Mouse			Abcam/ab17130
KRT15	Rabbit		1:300	Sigma/HPA023910
IL-36α	Rabbit		1:100	Abcam/ab180909
IL-36α	Goat	1:1000		R&D Systems/AF1078
IL-36γ	Goat	1:1000		R&D Systems/AF2320
TICAM1	Rabbit	1:1000		Thermofisher/ 23288-1-AP
TICAM1	Mouse	1:1000		Thermofisher/ CF800679
β-actin	Rabbit	1:1000		Cell Signaling Technology/4967L
Histone H4 (citrulline 3)	Rabbit		1:500	Millipore Sigma/07-596
Alexa Fluor® 488 Anti-Goat IgG (H+L)	Rabbit		1:1000	Invitrogen/A27012
Alexa Fluor® 488 Anti-Rabbit IgG (H+L)	Goat		1:1000	Invitrogen/A-11008
Alexa Fluor® 594 Anti-Rabbit IgG (H+L)	Goat		1:1000	Invitrogen/A-11037
anti-mouse IgG-HRP	Horse	1:1000		Cell Signaling Technology/7076S
anti-rabbit IgG-HRP	Goat	1:1000		Cell Signaling Technology/7074S

## Sheet: Extended Table 4
Extended Table 4
Gene Name	Host Target	Type	Manufacturer/Product #
RNase L	Human	SMARTpool siGENOME	Dharmacon/ M-005032-01-0005
IL36A	Human	SMARTpool siGENOME	Dharmacon/ M-007956-03-0005
TICAM1	Human	Silencer® Select	Thermofisher/ 4392420
TICAM1	Mouse	Silencer® Select	Thermofisher/ 4390771
Caspase 1	Mouse	SMARTpool siGENOME	Dharmacon/ M-048913-01-0005
Caspase 2	Mouse	SMARTpool siGENOME	Dharmacon/ M-044184-00-0005
Caspase 3	Mouse	SMARTpool siGENOME	Dharmacon/ M-043042-01-0005
Caspase 4	Mouse	SMARTpool siGENOME	Dharmacon/M-042432-01-0005
Caspase 6	Mouse	SMARTpool siGENOME	Dharmacon/M-063186-01-0005
Caspase 7	Mouse	SMARTpool siGENOME	Dharmacon/M-057362-01-0005
Caspase 8	Mouse	SMARTpool siGENOME	Dharmacon/M-043044-01-0005
Caspase 9	Mouse	SMARTpool siGENOME	Dharmacon/ M-040674-01-0005
Caspase 12	Mouse	SMARTpool siGENOME	Dharmacon/ M-062480-01-0005
Caspase 14	Mouse	SMARTpool siGENOME	Dharmacon/ M-062483-01-0005
Non-targeting Control	Human/	SMARTpool siGENOME	Dharmacon/ D-001206-13-05
	Mouse
Non-targeting Control	Human/Mouse	Silencer™	Thermofisher/ AM4636

## Sheet: Supplimentry Table 5
Gene	Ensembl ID	Panel
0610005C13Rik	ENSMUSG00000109644	Xenium_mMulti_v1_metadata
1110017D15Rik	ENSMUSG00000028441	Xenium_mMulti_v1_metadata
2610528A11Rik	ENSMUSG00000096001	Xenium_mMulti_v1_metadata
5330417C22Rik	ENSMUSG00000040412	Xenium_mMulti_v1_metadata
6330403K07Rik	ENSMUSG00000018451	Xenium_mMulti_v1_metadata
A330076H08Rik	ENSMUSG00000109321	Xenium_mMulti_v1_metadata
Aadat	ENSMUSG00000057228	Xenium_mMulti_v1_metadata
Abca13	ENSMUSG00000004668	Xenium_mMulti_v1_metadata
Abcb11	ENSMUSG00000027048	Xenium_mMulti_v1_metadata
Acan	ENSMUSG00000030607	Xenium_mMulti_v1_metadata
Ace2	ENSMUSG00000015405	Xenium_mMulti_v1_metadata
Ackr3	ENSMUSG00000044337	Xenium_mMulti_v1_metadata
Actl6b	ENSMUSG00000029712	Xenium_mMulti_v1_metadata
Actn3	ENSMUSG00000006457	Xenium_mMulti_v1_metadata
Ager	ENSMUSG00000015452	Xenium_mMulti_v1_metadata
Aif1l	ENSMUSG00000001864	Xenium_mMulti_v1_metadata
Aldh1b1	ENSMUSG00000035561	Xenium_mMulti_v1_metadata
Alox5ap	ENSMUSG00000060063	Xenium_mMulti_v1_metadata
Ambp	ENSMUSG00000028356	Xenium_mMulti_v1_metadata
Angpt2	ENSMUSG00000031465	Xenium_mMulti_v1_metadata
Anxa2	ENSMUSG00000032231	Xenium_mMulti_v1_metadata
Anxa8	ENSMUSG00000021950	Xenium_mMulti_v1_metadata
Aplp1	ENSMUSG00000006651	Xenium_mMulti_v1_metadata
Apoc2	ENSMUSG00000002992	Xenium_mMulti_v1_metadata
Apoc4	ENSMUSG00000074336	Xenium_mMulti_v1_metadata
Aqp1	ENSMUSG00000004655	Xenium_mMulti_v1_metadata
Aqp3	ENSMUSG00000028435	Xenium_mMulti_v1_metadata
Aqp4	ENSMUSG00000024411	Xenium_mMulti_v1_metadata
Aqp5	ENSMUSG00000044217	Xenium_mMulti_v1_metadata
Aqp7	ENSMUSG00000028427	Xenium_mMulti_v1_metadata
Areg	ENSMUSG00000029378	Xenium_mMulti_v1_metadata
Arpp21	ENSMUSG00000032503	Xenium_mMulti_v1_metadata
Asb9	ENSMUSG00000031384	Xenium_mMulti_v1_metadata
Ascl1	ENSMUSG00000020052	Xenium_mMulti_v1_metadata
Aspn	ENSMUSG00000021388	Xenium_mMulti_v1_metadata
Asprv1	ENSMUSG00000033508	Xenium_mMulti_v1_metadata
Asz1	ENSMUSG00000010796	Xenium_mMulti_v1_metadata
Atp6v0d2	ENSMUSG00000028238	Xenium_mMulti_v1_metadata
Atp6v1b1	ENSMUSG00000006269	Xenium_mMulti_v1_metadata
AU021092	ENSMUSG00000051669	Xenium_mMulti_v1_metadata
B4galnt2	ENSMUSG00000013418	Xenium_mMulti_v1_metadata
Bgn	ENSMUSG00000031375	Xenium_mMulti_v1_metadata
Bmp2	ENSMUSG00000027358	Xenium_mMulti_v1_metadata
Bst1	ENSMUSG00000029082	Xenium_mMulti_v1_metadata
C3	ENSMUSG00000024164	Xenium_mMulti_v1_metadata
C5ar1	ENSMUSG00000049130	Xenium_mMulti_v1_metadata
Calb1	ENSMUSG00000028222	Xenium_mMulti_v1_metadata
Calcrl	ENSMUSG00000059588	Xenium_mMulti_v1_metadata
Calm4	ENSMUSG00000033765	Xenium_mMulti_v1_metadata
Calm5	ENSMUSG00000099269	Xenium_mMulti_v1_metadata
Capns2	ENSMUSG00000078144	Xenium_mMulti_v1_metadata
Car2	ENSMUSG00000027562	Xenium_mMulti_v1_metadata
Car3	ENSMUSG00000027559	Xenium_mMulti_v1_metadata
Cav1	ENSMUSG00000007655	Xenium_mMulti_v1_metadata
Cavin2	ENSMUSG00000045954	Xenium_mMulti_v1_metadata
Ccdc153	ENSMUSG00000070306	Xenium_mMulti_v1_metadata
Ccdc80	ENSMUSG00000022665	Xenium_mMulti_v1_metadata
Ccl12	ENSMUSG00000035352	Xenium_mMulti_v1_metadata
Ccl9	ENSMUSG00000019122	Xenium_mMulti_v1_metadata
Ccn3	ENSMUSG00000037362	Xenium_mMulti_v1_metadata
Cd300lf	ENSMUSG00000047798	Xenium_mMulti_v1_metadata
Cd36	ENSMUSG00000002944	Xenium_mMulti_v1_metadata
Cd3d	ENSMUSG00000032094	Xenium_mMulti_v1_metadata
Cd5l	ENSMUSG00000015854	Xenium_mMulti_v1_metadata
Cd8a	ENSMUSG00000053977	Xenium_mMulti_v1_metadata
Cdh16	ENSMUSG00000031881	Xenium_mMulti_v1_metadata
Cdhr5	ENSMUSG00000025497	Xenium_mMulti_v1_metadata
Cdx1	ENSMUSG00000024619	Xenium_mMulti_v1_metadata
Celf3	ENSMUSG00000028137	Xenium_mMulti_v1_metadata
Cenpf	ENSMUSG00000026605	Xenium_mMulti_v1_metadata
Cfh	ENSMUSG00000026365	Xenium_mMulti_v1_metadata
Chgb	ENSMUSG00000027350	Xenium_mMulti_v1_metadata
Chl1	ENSMUSG00000030077	Xenium_mMulti_v1_metadata
Chodl	ENSMUSG00000022860	Xenium_mMulti_v1_metadata
Clcnka	ENSMUSG00000033770	Xenium_mMulti_v1_metadata
Clcnkb	ENSMUSG00000006216	Xenium_mMulti_v1_metadata
Cldn11	ENSMUSG00000037625	Xenium_mMulti_v1_metadata
Cldn2	ENSMUSG00000047230	Xenium_mMulti_v1_metadata
Cldn3	ENSMUSG00000070473	Xenium_mMulti_v1_metadata
Cldn4	ENSMUSG00000047501	Xenium_mMulti_v1_metadata
Cldn7	ENSMUSG00000018569	Xenium_mMulti_v1_metadata
Clec14a	ENSMUSG00000045930	Xenium_mMulti_v1_metadata
Clec4a3	ENSMUSG00000043832	Xenium_mMulti_v1_metadata
Clec4f	ENSMUSG00000014542	Xenium_mMulti_v1_metadata
Cndp2	ENSMUSG00000024644	Xenium_mMulti_v1_metadata
Cnfn	ENSMUSG00000063651	Xenium_mMulti_v1_metadata
Cnn1	ENSMUSG00000001349	Xenium_mMulti_v1_metadata
Coch	ENSMUSG00000020953	Xenium_mMulti_v1_metadata
Col17a1	ENSMUSG00000025064	Xenium_mMulti_v1_metadata
Col2a1	ENSMUSG00000022483	Xenium_mMulti_v1_metadata
Col8a1	ENSMUSG00000068196	Xenium_mMulti_v1_metadata
Colec11	ENSMUSG00000036655	Xenium_mMulti_v1_metadata
Comp	ENSMUSG00000031849	Xenium_mMulti_v1_metadata
Cox8b	ENSMUSG00000025488	Xenium_mMulti_v1_metadata
Cp	ENSMUSG00000003617	Xenium_mMulti_v1_metadata
Cpa3	ENSMUSG00000001865	Xenium_mMulti_v1_metadata
Cplx2	ENSMUSG00000025867	Xenium_mMulti_v1_metadata
Crct1	ENSMUSG00000027913	Xenium_mMulti_v1_metadata
Cryab	ENSMUSG00000032060	Xenium_mMulti_v1_metadata
Csf3r	ENSMUSG00000028859	Xenium_mMulti_v1_metadata
Cstdc4	ENSMUSG00000079597	Xenium_mMulti_v1_metadata
Ctla2a	ENSMUSG00000044258	Xenium_mMulti_v1_metadata
Ctla4	ENSMUSG00000026011	Xenium_mMulti_v1_metadata
Ctse	ENSMUSG00000004552	Xenium_mMulti_v1_metadata
Ctsg	ENSMUSG00000040314	Xenium_mMulti_v1_metadata
Ctss	ENSMUSG00000038642	Xenium_mMulti_v1_metadata
Cubn	ENSMUSG00000026726	Xenium_mMulti_v1_metadata
Cux2	ENSMUSG00000042589	Xenium_mMulti_v1_metadata
Cxcr2	ENSMUSG00000026180	Xenium_mMulti_v1_metadata
Cybb	ENSMUSG00000015340	Xenium_mMulti_v1_metadata
Cyp11a1	ENSMUSG00000032323	Xenium_mMulti_v1_metadata
Cyp4b1	ENSMUSG00000028713	Xenium_mMulti_v1_metadata
Dao	ENSMUSG00000042096	Xenium_mMulti_v1_metadata
Dbpht2	ENSMUSG00000029878	Xenium_mMulti_v1_metadata
Dcdc2a	ENSMUSG00000035910	Xenium_mMulti_v1_metadata
Dcpp2	ENSMUSG00000096278	Xenium_mMulti_v1_metadata
Des	ENSMUSG00000026208	Xenium_mMulti_v1_metadata
Dnase1l3	ENSMUSG00000025279	Xenium_mMulti_v1_metadata
Dpt	ENSMUSG00000026574	Xenium_mMulti_v1_metadata
Dsc3	ENSMUSG00000059898	Xenium_mMulti_v1_metadata
Dynlrb2	ENSMUSG00000034467	Xenium_mMulti_v1_metadata
Ecrg4	ENSMUSG00000026051	Xenium_mMulti_v1_metadata
Emb	ENSMUSG00000021728	Xenium_mMulti_v1_metadata
Eng	ENSMUSG00000026814	Xenium_mMulti_v1_metadata
Epcam	ENSMUSG00000045394	Xenium_mMulti_v1_metadata
Epsti1	ENSMUSG00000022014	Xenium_mMulti_v1_metadata
Etv1	ENSMUSG00000004151	Xenium_mMulti_v1_metadata
F13a1	ENSMUSG00000039109	Xenium_mMulti_v1_metadata
F3	ENSMUSG00000028128	Xenium_mMulti_v1_metadata
Fam183b	ENSMUSG00000049154	Xenium_mMulti_v1_metadata
Fam25c	ENSMUSG00000043681	Xenium_mMulti_v1_metadata
Fbln5	ENSMUSG00000021186	Xenium_mMulti_v1_metadata
Fcnb	ENSMUSG00000026835	Xenium_mMulti_v1_metadata
Fech	ENSMUSG00000024588	Xenium_mMulti_v1_metadata
Fibin	ENSMUSG00000074971	Xenium_mMulti_v1_metadata
Fmo5	ENSMUSG00000028088	Xenium_mMulti_v1_metadata
Folr2	ENSMUSG00000032725	Xenium_mMulti_v1_metadata
Fxyd1	ENSMUSG00000036570	Xenium_mMulti_v1_metadata
Fxyd3	ENSMUSG00000057092	Xenium_mMulti_v1_metadata
Fxyd4	ENSMUSG00000004988	Xenium_mMulti_v1_metadata
Fxyd6	ENSMUSG00000066705	Xenium_mMulti_v1_metadata
Gabrp	ENSMUSG00000020159	Xenium_mMulti_v1_metadata
Gad1	ENSMUSG00000070880	Xenium_mMulti_v1_metadata
Gamt	ENSMUSG00000020150	Xenium_mMulti_v1_metadata
Gap43	ENSMUSG00000047261	Xenium_mMulti_v1_metadata
Gatm	ENSMUSG00000027199	Xenium_mMulti_v1_metadata
Gc	ENSMUSG00000035540	Xenium_mMulti_v1_metadata
Gfap	ENSMUSG00000020932	Xenium_mMulti_v1_metadata
Gjb4	ENSMUSG00000046623	Xenium_mMulti_v1_metadata
Gm13889	ENSMUSG00000087006	Xenium_mMulti_v1_metadata
Gm94	ENSMUSG00000071858	Xenium_mMulti_v1_metadata
Gng11	ENSMUSG00000032766	Xenium_mMulti_v1_metadata
Gp2	ENSMUSG00000030954	Xenium_mMulti_v1_metadata
Gpa33	ENSMUSG00000000544	Xenium_mMulti_v1_metadata
Gpihbp1	ENSMUSG00000022579	Xenium_mMulti_v1_metadata
Gpx2	ENSMUSG00000042808	Xenium_mMulti_v1_metadata
Gpx6	ENSMUSG00000004341	Xenium_mMulti_v1_metadata
Gria2	ENSMUSG00000033981	Xenium_mMulti_v1_metadata
Guca2b	ENSMUSG00000032978	Xenium_mMulti_v1_metadata
Hap1	ENSMUSG00000006930	Xenium_mMulti_v1_metadata
Hc	ENSMUSG00000026874	Xenium_mMulti_v1_metadata
Hemgn	ENSMUSG00000028332	Xenium_mMulti_v1_metadata
Higd1b	ENSMUSG00000020928	Xenium_mMulti_v1_metadata
Hmbs	ENSMUSG00000032126	Xenium_mMulti_v1_metadata
Hmgcs2	ENSMUSG00000027875	Xenium_mMulti_v1_metadata
Hp	ENSMUSG00000031722	Xenium_mMulti_v1_metadata
Hpgd	ENSMUSG00000031613	Xenium_mMulti_v1_metadata
Hpx	ENSMUSG00000030895	Xenium_mMulti_v1_metadata
Hrc	ENSMUSG00000038239	Xenium_mMulti_v1_metadata
Hrg	ENSMUSG00000022877	Xenium_mMulti_v1_metadata
Hsd11b2	ENSMUSG00000031891	Xenium_mMulti_v1_metadata
Hsd3b4	ENSMUSG00000095143	Xenium_mMulti_v1_metadata
Htra3	ENSMUSG00000029096	Xenium_mMulti_v1_metadata
Ifitm6	ENSMUSG00000059108	Xenium_mMulti_v1_metadata
Igfbp6	ENSMUSG00000023046	Xenium_mMulti_v1_metadata
Il1r2	ENSMUSG00000026073	Xenium_mMulti_v1_metadata
Insm1	ENSMUSG00000068154	Xenium_mMulti_v1_metadata
Isca1	ENSMUSG00000044792	Xenium_mMulti_v1_metadata
Isg20	ENSMUSG00000039236	Xenium_mMulti_v1_metadata
Itga8	ENSMUSG00000026768	Xenium_mMulti_v1_metadata
Ivl	ENSMUSG00000049128	Xenium_mMulti_v1_metadata
Iyd	ENSMUSG00000019762	Xenium_mMulti_v1_metadata
Kcna1	ENSMUSG00000047976	Xenium_mMulti_v1_metadata
Kcnj1	ENSMUSG00000041248	Xenium_mMulti_v1_metadata
Kcnj16	ENSMUSG00000051497	Xenium_mMulti_v1_metadata
Kdr	ENSMUSG00000062960	Xenium_mMulti_v1_metadata
Kl	ENSMUSG00000058488	Xenium_mMulti_v1_metadata
Klra8	ENSMUSG00000089727	Xenium_mMulti_v1_metadata
Kng2	ENSMUSG00000060459	Xenium_mMulti_v1_metadata
Krt13	ENSMUSG00000044041	Xenium_mMulti_v1_metadata
Krt16	ENSMUSG00000053797	Xenium_mMulti_v1_metadata
Krt19	ENSMUSG00000020911	Xenium_mMulti_v1_metadata
Krt79	ENSMUSG00000061397	Xenium_mMulti_v1_metadata
Krt8	ENSMUSG00000049382	Xenium_mMulti_v1_metadata
Lamp3	ENSMUSG00000041247	Xenium_mMulti_v1_metadata
Laptm5	ENSMUSG00000028581	Xenium_mMulti_v1_metadata
Lce1m	ENSMUSG00000027912	Xenium_mMulti_v1_metadata
Ldhb	ENSMUSG00000030246	Xenium_mMulti_v1_metadata
Lhx2	ENSMUSG00000000247	Xenium_mMulti_v1_metadata
Lipg	ENSMUSG00000053846	Xenium_mMulti_v1_metadata
Lor	ENSMUSG00000043165	Xenium_mMulti_v1_metadata
Lrp2	ENSMUSG00000027070	Xenium_mMulti_v1_metadata
Lst1	ENSMUSG00000073412	Xenium_mMulti_v1_metadata
Ltc4s	ENSMUSG00000020377	Xenium_mMulti_v1_metadata
Lum	ENSMUSG00000036446	Xenium_mMulti_v1_metadata
Ly6g6c	ENSMUSG00000092586	Xenium_mMulti_v1_metadata
Ly6h	ENSMUSG00000022577	Xenium_mMulti_v1_metadata
Lyve1	ENSMUSG00000030787	Xenium_mMulti_v1_metadata
Mamdc2	ENSMUSG00000033207	Xenium_mMulti_v1_metadata
Mapk10	ENSMUSG00000046709	Xenium_mMulti_v1_metadata
Marco	ENSMUSG00000026390	Xenium_mMulti_v1_metadata
Mettl7a2	ENSMUSG00000056487	Xenium_mMulti_v1_metadata
Mfap4	ENSMUSG00000042436	Xenium_mMulti_v1_metadata
Mfap5	ENSMUSG00000030116	Xenium_mMulti_v1_metadata
Mgat4c	ENSMUSG00000019888	Xenium_mMulti_v1_metadata
Mgll	ENSMUSG00000033174	Xenium_mMulti_v1_metadata
Mlc1	ENSMUSG00000035805	Xenium_mMulti_v1_metadata
Mmp8	ENSMUSG00000005800	Xenium_mMulti_v1_metadata
Mmp9	ENSMUSG00000017737	Xenium_mMulti_v1_metadata
Mmrn1	ENSMUSG00000054641	Xenium_mMulti_v1_metadata
Mpeg1	ENSMUSG00000046805	Xenium_mMulti_v1_metadata
Mpo	ENSMUSG00000009350	Xenium_mMulti_v1_metadata
Mrgpra2a	ENSMUSG00000093973	Xenium_mMulti_v1_metadata
Ms4a6b	ENSMUSG00000024677	Xenium_mMulti_v1_metadata
Ms4a6c	ENSMUSG00000079419	Xenium_mMulti_v1_metadata
Ms4a7	ENSMUSG00000024672	Xenium_mMulti_v1_metadata
Muc1	ENSMUSG00000042784	Xenium_mMulti_v1_metadata
Mustn1	ENSMUSG00000042485	Xenium_mMulti_v1_metadata
Myf6	ENSMUSG00000035923	Xenium_mMulti_v1_metadata
Myh11	ENSMUSG00000018830	Xenium_mMulti_v1_metadata
Myl9	ENSMUSG00000067818	Xenium_mMulti_v1_metadata
Mylk	ENSMUSG00000022836	Xenium_mMulti_v1_metadata
Mylk3	ENSMUSG00000031698	Xenium_mMulti_v1_metadata
Myoz1	ENSMUSG00000068697	Xenium_mMulti_v1_metadata
Myoz2	ENSMUSG00000028116	Xenium_mMulti_v1_metadata
Myt1l	ENSMUSG00000061911	Xenium_mMulti_v1_metadata
Nap1l5	ENSMUSG00000055430	Xenium_mMulti_v1_metadata
Nbl1	ENSMUSG00000041120	Xenium_mMulti_v1_metadata
Ncf4	ENSMUSG00000071715	Xenium_mMulti_v1_metadata
Ndrg1	ENSMUSG00000005125	Xenium_mMulti_v1_metadata
Ndufa4l2	ENSMUSG00000040280	Xenium_mMulti_v1_metadata
Ndufs8	ENSMUSG00000059734	Xenium_mMulti_v1_metadata
Neurod1	ENSMUSG00000034701	Xenium_mMulti_v1_metadata
Nnat	ENSMUSG00000067786	Xenium_mMulti_v1_metadata
Nox4	ENSMUSG00000030562	Xenium_mMulti_v1_metadata
Nts	ENSMUSG00000019890	Xenium_mMulti_v1_metadata
Nupr1	ENSMUSG00000030717	Xenium_mMulti_v1_metadata
Oit1	ENSMUSG00000021749	Xenium_mMulti_v1_metadata
Oit3	ENSMUSG00000009654	Xenium_mMulti_v1_metadata
Omp	ENSMUSG00000074006	Xenium_mMulti_v1_metadata
Otor	ENSMUSG00000027416	Xenium_mMulti_v1_metadata
Pax8	ENSMUSG00000026976	Xenium_mMulti_v1_metadata
Pck1	ENSMUSG00000027513	Xenium_mMulti_v1_metadata
Pcolce2	ENSMUSG00000015354	Xenium_mMulti_v1_metadata
Pf4	ENSMUSG00000029373	Xenium_mMulti_v1_metadata
Pgam2	ENSMUSG00000020475	Xenium_mMulti_v1_metadata
Pglyrp1	ENSMUSG00000030413	Xenium_mMulti_v1_metadata
Pi16	ENSMUSG00000024011	Xenium_mMulti_v1_metadata
Plbd1	ENSMUSG00000030214	Xenium_mMulti_v1_metadata
Pln	ENSMUSG00000038583	Xenium_mMulti_v1_metadata
Plp1	ENSMUSG00000031425	Xenium_mMulti_v1_metadata
Plvap	ENSMUSG00000034845	Xenium_mMulti_v1_metadata
Pmp22	ENSMUSG00000018217	Xenium_mMulti_v1_metadata
Pnmal2	ENSMUSG00000070802	Xenium_mMulti_v1_metadata
Podxl	ENSMUSG00000025608	Xenium_mMulti_v1_metadata
Pou3f3	ENSMUSG00000045515	Xenium_mMulti_v1_metadata
Ppargc1a	ENSMUSG00000029167	Xenium_mMulti_v1_metadata
Ppbp	ENSMUSG00000029372	Xenium_mMulti_v1_metadata
Ppp1r1a	ENSMUSG00000022490	Xenium_mMulti_v1_metadata
Prap1	ENSMUSG00000025467	Xenium_mMulti_v1_metadata
Prg2	ENSMUSG00000027073	Xenium_mMulti_v1_metadata
Prom2	ENSMUSG00000027376	Xenium_mMulti_v1_metadata
Prox1	ENSMUSG00000010175	Xenium_mMulti_v1_metadata
Prss23	ENSMUSG00000039405	Xenium_mMulti_v1_metadata
Prss3	ENSMUSG00000071519	Xenium_mMulti_v1_metadata
Prx	ENSMUSG00000053198	Xenium_mMulti_v1_metadata
Psmb8	ENSMUSG00000024338	Xenium_mMulti_v1_metadata
Ptn	ENSMUSG00000029838	Xenium_mMulti_v1_metadata
Ptprn2	ENSMUSG00000056553	Xenium_mMulti_v1_metadata
Pvalb	ENSMUSG00000005716	Xenium_mMulti_v1_metadata
Pygm	ENSMUSG00000032648	Xenium_mMulti_v1_metadata
Rab3b	ENSMUSG00000003411	Xenium_mMulti_v1_metadata
Rac2	ENSMUSG00000033220	Xenium_mMulti_v1_metadata
Rasd1	ENSMUSG00000049892	Xenium_mMulti_v1_metadata
Rbp1	ENSMUSG00000046402	Xenium_mMulti_v1_metadata
Rbp2	ENSMUSG00000032454	Xenium_mMulti_v1_metadata
Rbp7	ENSMUSG00000028996	Xenium_mMulti_v1_metadata
Reg3g	ENSMUSG00000030017	Xenium_mMulti_v1_metadata
Retn	ENSMUSG00000012705	Xenium_mMulti_v1_metadata
Retnla	ENSMUSG00000061100	Xenium_mMulti_v1_metadata
Rgs5	ENSMUSG00000026678	Xenium_mMulti_v1_metadata
Rhcg	ENSMUSG00000030549	Xenium_mMulti_v1_metadata
Rhd	ENSMUSG00000028825	Xenium_mMulti_v1_metadata
Rho	ENSMUSG00000030324	Xenium_mMulti_v1_metadata
Riiad1	ENSMUSG00000028139	Xenium_mMulti_v1_metadata
Rsad2	ENSMUSG00000020641	Xenium_mMulti_v1_metadata
Runx2	ENSMUSG00000039153	Xenium_mMulti_v1_metadata
S100a14	ENSMUSG00000042306	Xenium_mMulti_v1_metadata
S100a4	ENSMUSG00000001020	Xenium_mMulti_v1_metadata
Satb1	ENSMUSG00000023927	Xenium_mMulti_v1_metadata
Sbsn	ENSMUSG00000046056	Xenium_mMulti_v1_metadata
Scg2	ENSMUSG00000050711	Xenium_mMulti_v1_metadata
Scg3	ENSMUSG00000032181	Xenium_mMulti_v1_metadata
Scg5	ENSMUSG00000023236	Xenium_mMulti_v1_metadata
Scgb3a2	ENSMUSG00000038791	Xenium_mMulti_v1_metadata
Scin	ENSMUSG00000002565	Xenium_mMulti_v1_metadata
Sct	ENSMUSG00000038580	Xenium_mMulti_v1_metadata
Sdc1	ENSMUSG00000020592	Xenium_mMulti_v1_metadata
Selenbp1	ENSMUSG00000068874	Xenium_mMulti_v1_metadata
Serpina10	ENSMUSG00000061947	Xenium_mMulti_v1_metadata
Serpina3n	ENSMUSG00000021091	Xenium_mMulti_v1_metadata
Serpinb11	ENSMUSG00000026327	Xenium_mMulti_v1_metadata
Serpinb5	ENSMUSG00000067006	Xenium_mMulti_v1_metadata
Serpinf1	ENSMUSG00000000753	Xenium_mMulti_v1_metadata
Sez6l	ENSMUSG00000058153	Xenium_mMulti_v1_metadata
Sfrp1	ENSMUSG00000031548	Xenium_mMulti_v1_metadata
Sfta2	ENSMUSG00000090509	Xenium_mMulti_v1_metadata
Sftpd	ENSMUSG00000021795	Xenium_mMulti_v1_metadata
Slc10a1	ENSMUSG00000021135	Xenium_mMulti_v1_metadata
Slc14a1	ENSMUSG00000059336	Xenium_mMulti_v1_metadata
Slc14a2	ENSMUSG00000024552	Xenium_mMulti_v1_metadata
Slc17a7	ENSMUSG00000070570	Xenium_mMulti_v1_metadata
Slc22a6	ENSMUSG00000024650	Xenium_mMulti_v1_metadata
Slc22a8	ENSMUSG00000063796	Xenium_mMulti_v1_metadata
Slc25a37	ENSMUSG00000034248	Xenium_mMulti_v1_metadata
Slc25a47	ENSMUSG00000048856	Xenium_mMulti_v1_metadata
Slc27a2	ENSMUSG00000027359	Xenium_mMulti_v1_metadata
Slc34a2	ENSMUSG00000029188	Xenium_mMulti_v1_metadata
Slc4a1	ENSMUSG00000006574	Xenium_mMulti_v1_metadata
Slc4a4	ENSMUSG00000060961	Xenium_mMulti_v1_metadata
Slc5a1	ENSMUSG00000011034	Xenium_mMulti_v1_metadata
Snap25	ENSMUSG00000027273	Xenium_mMulti_v1_metadata
Sod3	ENSMUSG00000072941	Xenium_mMulti_v1_metadata
Sostdc1	ENSMUSG00000036169	Xenium_mMulti_v1_metadata
Sox17	ENSMUSG00000025902	Xenium_mMulti_v1_metadata
Sox2	ENSMUSG00000074637	Xenium_mMulti_v1_metadata
Sox9	ENSMUSG00000000567	Xenium_mMulti_v1_metadata
Stfa2l1	ENSMUSG00000059657	Xenium_mMulti_v1_metadata
Stmn1	ENSMUSG00000028832	Xenium_mMulti_v1_metadata
Sypl2	ENSMUSG00000027887	Xenium_mMulti_v1_metadata
Tagln	ENSMUSG00000032085	Xenium_mMulti_v1_metadata
Tat	ENSMUSG00000001670	Xenium_mMulti_v1_metadata
Tbx1	ENSMUSG00000009097	Xenium_mMulti_v1_metadata
Tcf15	ENSMUSG00000068079	Xenium_mMulti_v1_metadata
Tfcp2l1	ENSMUSG00000026380	Xenium_mMulti_v1_metadata
Tff2	ENSMUSG00000024028	Xenium_mMulti_v1_metadata
Thbs4	ENSMUSG00000021702	Xenium_mMulti_v1_metadata
Them5	ENSMUSG00000028148	Xenium_mMulti_v1_metadata
Tie1	ENSMUSG00000033191	Xenium_mMulti_v1_metadata
Timp3	ENSMUSG00000020044	Xenium_mMulti_v1_metadata
Timp4	ENSMUSG00000030317	Xenium_mMulti_v1_metadata
Tm4sf20	ENSMUSG00000026149	Xenium_mMulti_v1_metadata
Tm4sf4	ENSMUSG00000027801	Xenium_mMulti_v1_metadata
Tmem100	ENSMUSG00000069763	Xenium_mMulti_v1_metadata
Tmem147	ENSMUSG00000006315	Xenium_mMulti_v1_metadata
Tmem212	ENSMUSG00000043164	Xenium_mMulti_v1_metadata
Tmem213	ENSMUSG00000029829	Xenium_mMulti_v1_metadata
Tmem59l	ENSMUSG00000035964	Xenium_mMulti_v1_metadata
Tnfaip6	ENSMUSG00000053475	Xenium_mMulti_v1_metadata
Tnnc1	ENSMUSG00000091898	Xenium_mMulti_v1_metadata
Trdn	ENSMUSG00000019787	Xenium_mMulti_v1_metadata
Trim29	ENSMUSG00000032013	Xenium_mMulti_v1_metadata
Try10	ENSMUSG00000071521	Xenium_mMulti_v1_metadata
Tspan8	ENSMUSG00000034127	Xenium_mMulti_v1_metadata
Ttc36	ENSMUSG00000039438	Xenium_mMulti_v1_metadata
Ttn	ENSMUSG00000051747	Xenium_mMulti_v1_metadata
Tubb3	ENSMUSG00000062380	Xenium_mMulti_v1_metadata
Ube2c	ENSMUSG00000001403	Xenium_mMulti_v1_metadata
Ucma	ENSMUSG00000026668	Xenium_mMulti_v1_metadata
Uox	ENSMUSG00000028186	Xenium_mMulti_v1_metadata
Upk1a	ENSMUSG00000006313	Xenium_mMulti_v1_metadata
Upk1b	ENSMUSG00000049436	Xenium_mMulti_v1_metadata
Upk3a	ENSMUSG00000022435	Xenium_mMulti_v1_metadata
Upk3b	ENSMUSG00000042985	Xenium_mMulti_v1_metadata
Vsnl1	ENSMUSG00000054459	Xenium_mMulti_v1_metadata
Vsx2	ENSMUSG00000021239	Xenium_mMulti_v1_metadata
Vwf	ENSMUSG00000001930	Xenium_mMulti_v1_metadata
Wif1	ENSMUSG00000020218	Xenium_mMulti_v1_metadata
Wnt3	ENSMUSG00000000125	Xenium_mMulti_v1_metadata
Oas1a	ENSMUSG00000052776	Custom
Oas1c	ENSMUSG00000001166	Custom
Oas1d	ENSMUSG00000032623	Custom
Oas1e	ENSMUSG00000066867	Custom
Oas1f	ENSMUSG00000053765	Custom
Oas1g	ENSMUSG00000066861	Custom
Oas1h	ENSMUSG00000001168	Custom
Oas2	ENSMUSG00000032690	Custom
Oas3	ENSMUSG00000032661	Custom
Oasl1	ENSMUSG00000041827	Custom
Oasl2	ENSMUSG00000029561	Custom
Rnasel	ENSMUSG00000066800	Custom
Shh	ENSMUSG00000002633	Custom
Wnt7b	ENSMUSG00000022382	Custom
Il1rl2	ENSMUSG00000070942	Custom
Il1f6	ENSMUSG00000026984	Custom
Il1f8	ENSMUSG00000026985	Custom
Il1f9	ENSMUSG00000044103	Custom
Il33	ENSMUSG00000024810	Custom
Il1f5	ENSMUSG00000026983	Custom
Il6	ENSMUSG00000025746	Custom
Nlrp3	ENSMUSG00000032691	Custom
Casp1	ENSMUSG00000025888	Custom
Cd200	ENSMUSG00000022661	Custom
Cd34	ENSMUSG00000016494	Custom
Lgr4	ENSMUSG00000050199	Custom
Lgr5	ENSMUSG00000020140	Custom
Lgr6	ENSMUSG00000042793	Custom
Ticam1	ENSMUSG00000047123	Custom
Krt10	ENSMUSG00000019761	Custom
Krt14	ENSMUSG00000045545	Custom
Tlr3	ENSMUSG00000031639	Custom
Ifng	ENSMUSG00000055170	Custom
Ifna6	ENSMUSG00000101252	Custom
Ifnb1	ENSMUSG00000048806	Custom
Ifngr1	ENSMUSG00000020009	Custom
Ddx58	ENSMUSG00000040296	Custom
Pdgfra	ENSMUSG00000029231	Custom
Edar	ENSMUSG00000003227	Custom
Dhx33	ENSMUSG00000040620	Custom
Mavs	ENSMUSG00000037523	Custom
Krt17	ENSMUSG00000035557	Custom
Krt15	ENSMUSG00000054146	Custom
Krt5	ENSMUSG00000061527	Custom
Krt7	ENSMUSG00000023039	Custom
Ptgs1	ENSMUSG00000047250	Custom
Ptgs2	ENSMUSG00000032487	Custom
Selp	ENSMUSG00000026580	Custom
Sfrp4	ENSMUSG00000021319	Custom
Tgfbr1	ENSMUSG00000007613	Custom
Cxcr5	ENSMUSG00000047880	Custom
Lef1	ENSMUSG00000027985	Custom
Dhx9	ENSMUSG00000042699	Custom
En1	ENSMUSG00000058665	Custom
Fam20c	ENSMUSG00000025854	Custom
Myh9	ENSMUSG00000022443	Custom
Isg15	ENSMUSG00000035692	Custom
Jak1	ENSMUSG00000028530	Custom
Cdh3	ENSMUSG00000061048	Custom
Irf3	ENSMUSG00000003184	Custom
Irf7	ENSMUSG00000025498	Custom
Itga6	ENSMUSG00000027111	Custom
Stat3	ENSMUSG00000004040	Custom
Cd81	ENSMUSG00000037706	Custom
Fgfr1	ENSMUSG00000031565	Custom
Igfbp3	ENSMUSG00000020427	Custom
Fzd2	ENSMUSG00000050288	Custom
Fgfr3	ENSMUSG00000054252	Custom
Lox	ENSMUSG00000024529	Custom
Col1a1	ENSMUSG00000001506	Custom
Col3a1	ENSMUSG00000026043	Custom
Crabp1	ENSMUSG00000032291	Custom
Efemp1	ENSMUSG00000020467	Custom
Fbln1	ENSMUSG00000006369	Custom
Flg	ENSMUSG00000102439	Custom
Wnt3a	ENSMUSG00000009900	Custom
Gas6	ENSMUSG00000031451	Custom
Plac8	ENSMUSG00000029322	Custom
Twist2	ENSMUSG00000007805	Custom
Nfkb1	ENSMUSG00000028163	Custom
Egfr	ENSMUSG00000020122	Custom
Acvr2a	ENSMUSG00000052155	Custom
Adam23	ENSMUSG00000025964	Custom
Adar	ENSMUSG00000027951	Custom
Arhgef15	ENSMUSG00000052921	Custom
Bmpr1a	ENSMUSG00000021796	Custom
Bmpr1b	ENSMUSG00000052430	Custom
Bmpr2	ENSMUSG00000067336	Custom
C1ra	ENSMUSG00000055172	Custom
Lamtor4	ENSMUSG00000050552	Custom
Lats1	ENSMUSG00000040021	Custom
Ncstn	ENSMUSG00000003458	Custom
Thbs3	ENSMUSG00000028047	Custom
mt-Nd1	ENSMUSG00000064341	Custom
Tnxb	ENSMUSG00000033327	Custom
Xkr9	ENSMUSG00000067813	Custom
Csnk1a1	ENSMUSG00000024576	Custom
Csnk2a1	ENSMUSG00000074698	Custom
Trp53rkb	ENSMUSG00000042854	Custom
Acvr1	ENSMUSG00000026836	Custom
