# Supplementary material for: RNase L represses hair follicle regeneration through altered innate immune signaling
Source: J Clin Invest. 2025 Feb 4;135(6):e172595. doi: 10.1172/JCI172595 (PMC11910212; doi:10.1172/JCI172595)
Supplement: Supporting data values [file jci-135-172595-s011.xlsx]

## Sheet: Figure 1
Figure 1E	siCon + poly(I:C)				siRnaseL + poly(I:C)
Wnt7b	38.2455	39.4276	41.5745	40.3212	81.2127	80.752	69.5899	74.7778
TLR3	7.8974	8.2161	10.5165	8.0025	28.2156	26.2145	25.9977	20.6311
IFNB	8.6543	7.44683	9.01456	8.48789	38.4889	31.4156	22.1465	23.9746
SHH	1.02646	2.54776	6.98745	4.15612	30.8746	33.8413	32.8963	22.9641
KRT7	6.12634	7.1646	5.45147	6.71	17.1321	16.2411	14.1105	10.4163
KRT15	19.6663	23.1045	27.8041	25.4342	28.1016	29.4471	33.2186	33.8997
Figure 1G	siCon + poly(I:C)				siRnaseL + poly(I:C)
FLG	3.74864	3.8291	3.86641	3.9837	0.476411	0.673552	0.998771	1.21413
KRT10	1.57894	1.56416	1.32134	1.47966	0.71	0.78216	0.74562	0.684113

## Sheet: Figure 2
Figure 2B
Wild-type
0	0.928028	1.09337	0.978598	0.902935	1.0209	1.13259	1.00923	0.934344	1.19402	0.998068	0.935375	0.950834	0.921706	1.23895	0.987654	0.876543	1.23457	0.963853	1.19865	0.964529
2	0.412522	0.665277	0.520621	0.772732	0.855056	0.826991	0.668917	0.758672	0.836453	0.860243	0.805442	0.809425	0.94186	0.682353	0.70297	0.462533	0.764836	0.414141	0.461715	0.392711
4	0.291409	0.42034	0.337291	0.435039	0.493308	0.501754	0.36116	0.365918	0.491744	0.457022	0.450576	0.333355	0.424683	0.742353	0.640959	0.510259	0.650028	0.39348	0.431453	0.361731
6	0.17343	0.141013	0.099239	0.107236	0.241682	0.250236	0.132842	0.213831	0.363798	0.241452	0.247134	0.211131	0.221486	0.381176	0.407504	0.308207	0.423738	0.281451	0.261348	0.251481
8	0.063252	0.116705	0.110016	0.063421	0.146201	0.06353	0.130823	0.106229	0.271331	0.253347	0.195495	0.125346	0.130438	0.203529	0.279833	0.162355	0.219079	0.14371	0.097203	0.136674
Rnasel-/-
0	1.00346	1.12679	0.874322	0.987123	1.07654	1.00235	0.945679	1.08912	1.01346	0.984567	1.09876	0.973456	1.10765	0.892346	1.05679	0.943216	1.03457
2	0.777538	0.581931	0.766351	0.322912	0.953846	0.764907	0.593023	0.790311	0.641892	1.66059	0.392308	0.770887	0.813216	0.792296	0.557786	0.817547	0.616313
4	0.590497	0.429141	0.475829	0.316072	1.44461	0.360521	0.137699	0.433839	1.30212	0.675935	0.486813	0.752799	0.666217	0.609058	0.569688	0.635386	0.507239
6	0.186609	0.252436	0.195735	0.128969	0.738462	0.250171	0.155447	0.352133	0.550193	0.413231	0.886813	0.247201	0.077546	0.609058	0.504189	0.462366	0.408945
8	0.264	0.362715	0.365622	0.254451	0.487375	0.571465	0.431841	0.1053	0.287	0.115351	0.4487	0.1134	0.056871	0.38964	0.11254	0.375016	0.078564
Figure 2C
Center
Wild-type	15.58	13.63	13.11
Rnasel-/-	4.67	5.76	7.9
Periphery
Wild-type	23.74	27.75	23.47
Rnasel-/-	3.34	2.57	1.67
Figure 2D
Tlr3
Wild-type	1.295	1.119	1.1987
Rnasel-/-	1.516	1.501	1.491
Il6
Wild-type	1.198	1.156	1.182
Rnasel-/-	2.924	2.917	3.169
Wnt7b
Wild-type	0.525	0.5747	0.669
Rnasel-/-	1.476	1.256	1.004
Il6
Wild-type	1.0774	1.1318	1.15
Rnasel-/-	1.522	1.412	1.421

## Sheet: Figure 4
Figure 4F
0ng	50ng	100ng
1.997	2.226	3.525
1.9859	3.124	3.174
1.256	2.844	2.794
1.1751	2.415	3.189
Figure 4I
Wnt7b
siCON	siCON+PIC	siRnasel+PIC	siIL36a+PIC	siRnasel/siIL36a+PIC
1.212	18.562	59.832	19.045	22.068
1.194	19.123	51.235	22.014	21.648
1.213	20.571	53.296	20.418	20.983
Il6
siCON	siCON+PIC	siRnasel+PIC	siIL36a+PIC	siRnasel/siIL36a+PIC
0.996	35.933	48.295	11.068	28.988
0.899	33.057	46.987	10.648	27.68
1.154	29.571	44.698	12.732	25.391

## Sheet: Figure 5
Figure 5C
DMSO	15	30	60	120
1.08066	1.28947	1.51788	1.58527	3.42531
0.999254	1.1984	1.53978	1.47807	3.23411
1.01285	1.31986	1.67234	1.52153	3.2511
0.994038	1.23943	1.52734	1.55669	3.28524
1.00378	1.47408	1.69023	2.41329	4.98471
0.916328	1.43949	1.85417	2.36774	4.78656
Figure 5D
Il-36rn
DMSO	0.531714	0.642308	0.667706
QVD 60μM	0.95183	0.437824	0.602343
QVD 120μM	0.640506	1.49769	0.415919
Il-36α
DMSO	0.25461	0.43659	0.020167
QVD 60μM	0.156932	0.38282	0.181444
QVD 120μM	0.676325	1.52847	0.794562

## Sheet: Figure 6
Figure 6E
siControl	siCASP1	siRNASEL	siTRIF	QVD	Poly I:C
1.12241	1.88661	1.38018	0.329376	1.86852	2.65298
1.02466	2.01015	1.7729	0.365796	1.92712	3.13467
0.975939	2.00186	1.43047	0.29213	2.05952	3.46879
0.969364	2.7319	1.57476	0.174014	2.06163	3.92826
1.11279	2.76594	2.02512	0.217409	2.0665	3.96298
0.927041	2.58319	1.9785	0.160167	1.84815	4.03529
Figure 6G
siCONT	siCASP1	siRNASL	siTRIF	siCONT+PIC	siCASP1+PIC	siRNASL+PIC	siTRIF+PIC
1.31241	7.76999	2.42298	0.32726	15.7474	26.6436	17.4271	0.515713
0.761958	6.46286	2.17385	0.194066	15.8965	25.3553	18.018	0.540697
0.903721	8.91534	2.39984	0.277575	19.5364	28.3219	22.2871	0.929646
1.10654	7.71863	2.14301	0.235621	16.7029	26.5444	21.9129	0.809555

## Sheet: SupplimentryS3
Figure S3A
Tlr3	siCON	siCON + poly(I:C)	siRNasel	siRNasel + poly(I:C)
	0.959	32.097	1.2234	59.8101
	1.185	39.806	1.4678	31.71
	0.835	37.476	1.3567	41.841
	0.965	34.396	1.5973	40.1033
	1.182		1.5234	39.8413
	0.889		1.6789
			1.3112
			1.4823
			1.43
Krt15	siCON	siCON + poly(I:C)	siRNasel	siRNasel + poly(I:C)
	0.3487	4.8756	8.6974	2.1556
	0.7845	3.8743	11.216	1.426
	0.9562	3.7246	6.1516	1.62141
	2.6453	2.6111	6.3122	5.3412
	3.6653		5.01516	0.8413
			5.9412
			4.1231
			4.13621
			7.685
Figure S3B
Ifna6	siCON	siCON + poly(I:C)	siRNasel	siRNasel + poly(I:C)
	0.759	78.9551	0.9456	94.81
	1.841	73.91	1.1234	86.846
	3.4535	57.8456	4.5678	83.8777
	1.516	50.8377	1.2345	42.7188
	1.111		7.3456	62.7676
	1.7543		1.789
			4.8765
			1.9012
			6.2345
Ifnb1	siCON	siCON + poly(I:C)	siRNasel	siRNasel + poly(I:C)
	2.7842	987.114	1.1023	1487.89
	0.3542	881.455	0.8945	1211.65
	1.8413	861.154	2.3456	608.876
	0.4523	515.146	1.5678	626.145
			1.2345	450.744
			0.8765
			1.9087
			1.1234
			7.6567

## Sheet: Supplimentry S5 
Figure S5A	area	length	width (um)	Average	SD
wt3	189939	1603.83	118.429
wt2	365037	1614.77	226.061
wt1	279147	1667.42	167.413	170.634	53.8884
rl1	54139.9	1067.82	50.7016
rl2	80429.2	1611.49	49.9099
rl3	55982.3	1600.65	34.9748	45.1954	8.86016

## Sheet: Supplimentry S6
Figure S6A
Retinoic Acid					Average	SD
WT	2.28788	3.93399	5.76063	2.79203	3.69363	1.54048
Rnasel-/-	6.22261	5.05488	8.23663	5.51079	6.25623	1.405
Retinol
WT	5.51142	8.77992	26.6327	5.74664	11.6677	10.0871
Rnasel-/-	4.45992	2.98559	5.0274	2.73853	3.80286	1.11534
Retinyl Ester
WT	1.92236	3.00766	7.35928	1.82806	3.52934	2.60879
Rnasel-/-	1.01854	0.693092	1.16977	0.802538	0.920987	0.213993

## Sheet: Supplimentry S7
Figure S7A
WT WD0	1.115	0.994	0.997
RKO WD0	1.737	1.81	1.474
WT SD0	0.432	0.324	0.411
RKO SD0	0.842	1.03	0.9756

## Sheet: Supplimentry S9
Figure S9B
Wnt7b
Mock	Mock+10ug/ml p(I:C)	100uMMCC950	100uMMCC950+10ug/ml p(I:C)
2.1156	9.87654	2.34567	19.8765
2.0153	10.1235	2.65432	20.1234
Tlr3
Mock	Mock+10ug/ml p(I:C)	100uMMCC950	100uMMCC950+10ug/ml p(I:C)
0.87654	4.8765	0.45678	7.87654
1.12345	5.1234	0.54321	8.12345
Il6
Mock	Mock+10ug/ml p(I:C)	100uMMCC950	100uMMCC950+10ug/ml p(I:C)
0.91234	44.8765	3.5432	139.877
1.08765	45.1234	4.87654	140.123

[truncated: 2 more sheets: Supplimentry S10, Supplimentry S11]
